# Supplementary material for: Historical museum collections clarify the evolutionary history of cryptic species radiation in the world's largest amphibians
Source: Ecol Evol. 2019 Sep 16;9(18):10070–84. doi: 10.1002/ece3.5257 (PMC6787787; doi:10.1002/ece3.5257)
Supplement: Supplementary file 7 [file ECE3-9-10070-s007.xlsx]

## Sheet: Table S1
Specimen ID	Total Reads	Readsmapq20	Readsmapq20_rmdups	Duplication %	Mean Read Length	Mean x-fold	Stdev x-fold	% genome covered at min 1 read depth	Collection Locality	Drainage	Notes
AMNH 49792	380950	21	21	0	41.48	0.05	0.25	4.56	Sichuan	Yangtze
AMNH 49793	475584	24	22	0.0833	42.68	0.06	0.26	5.02	Sichuan	Yangtze
MCZ A-2849	1648388	436	426	0.0229	48.37	1.25	1.2	67.73	“Hung-ya-Hsien” [=Hongya, Meishan], Sichuan	Yangtze
MCZ A-2853	2258983	6627	5389	0.1868	50.05	16.35	6.67	98.6	“Hung-ya-Hsien” [=Hongya, Meishan], Sichuan	Yangtze
BMNH 1909.7.22.1	2652599	4082	3534	0.1342	52.41	11.22	6.56	98.01	“Yachow” [=Ya’an], Sichuan	Yangtze
BMNH 1911.8.31	444032	340	330	0.0294	69.74	1.39	1.26	72.97	Fu River, Jiangxi *	Yangtze
BMNH 1945.11.7.1	1558098	220	213	0.0318	60.58	0.78	0.95	51.06	Hong Kong Botanical Gardens [?Guangdong or Guangxi]	Pearl	Holotype of Megalobatrachus sligoi (= Andrias sligoi)
NHMV 14891:1	88430	0	0	-	-	-	-	-	downstream of "Tuyun" [=Duyun], Guizhou	Yangtze
NHMV 14891:2	229750	0	0	-	-	-	-	-	downstream of "Tuyun" [=Duyun], Guizhou	Yangtze
MNHNP 7613	110845	0	0	-	-	-	-	-	Zhongba, Chongqing	Yangtze	Holotype of Sieboldia davidiana (= Andrias davidianus)
NMNH 136018	104513	0	0	-	-	-	-	-	Guangxi	Pearl
NMNH 52409	1060881	872	786	0.0986	51.75	2.47	2.31	81.94	“Yachow” [=Ya’an], Sichuan	Yangtze
NMNH 65454	113560	0	0	-	-	-	-	-	“Yachow” [=Ya’an], Sichuan	Yangtze
NMNH 69456	198379	34	30	0.1176	34.47	0.063	0.26	5.79	"Suifu" [=Yibin], Sichuan	Yangtze
NMNH 69457	1448201	0	0	-	-	-	-	-	"Suifu" [=Yibin], Sichuan	Yangtze
NMNH 72843	1876366	94	85	0.0957	41.05	0.21	0.54	16.08	Guangzhou, Guangdong	Pearl
NMNH 72844	265687	4	4	0	36.5	0.01	0.09	0.88	Guangzhou, Guangdong	Pearl
NMNH 72845	1178094	4	4	0	42.25	0.01	0.1	1.02	Guangzhou, Guangdong	Pearl
NMNH 76983	1217706	28	25	0.1071	42.48	0.6	0.25	6.21	"Suifu" [=Yibin], Sichuan	Yangtze
ROM 11034	4317484	231	226	0.0216	69.24	0.95	1.03	59.2	Zhangjiajie (Dayong), Hunan	Yangtze
ROM 11035	1730360	455	445	0.022	65.15	1.76	1.39	79.28	Zhangjiajie (Dayong), Hunan	Yangtze
ROM 11036	3116490	592	575	0.0287	67.46	2.35	2.07	81.57	Huangshan, Anhui	Yangtze or SW rivers
ROM 11037	1633012	220	214	0.0273	74.4	0.96	1.06	59.28	Huangshan, Anhui	Yangtze or SW rivers
ROM 11038	1193806	1822	1632	0.1043	84.16	8.32	4.66	98.4	Huangshan, Anhui	Yangtze or SW rivers
ROM 11039	1649006	440	423	0.0386	83.97	2.15	1.71	83.02	Huangshan, Anhui	Yangtze or SW rivers
ROM 11040	2207308	207	205	0.0097	70.48	0.87	0.97	55.91	Huangshan, Anhui	Yangtze or SW rivers
ROM 11041	1565238	770	747	0.0299	77.85	3.52	2.16	94.16	Xi'an, Shaanxi	Yellow
ROM 11042	4013157	256	249	0.0273	70.21	1.06	1.19	59.77	Fuchuan, Guangxi	Pearl
ROM 11045	4579593	2209	1997	0.096	69.65	8.43	4.27	97.98	Zhangjiajie (Dayong), Hunan	Yangtze
ROM 11046	1656810	295	286	0.0305	66.6	1.51	1.23	63.59	Sichuan	Yangtze
ROM 11047	3936008	995	907	0.0884	70.43	3.87	2.58	93.03	Chongqing	Yangtze
ROM 11048	3319938	1127	1023	0.0923	70.61	4.38	2.85	92.56	Chongqing	Yangtze
ROM 11049	3131273	617	591	0.0421	67.15	2.4	1.9	84.92	Beichuan, Sichuan	Yangtze
ROM 11051	2046356	463	450	0.0281	73.99	2.02	1.64	80.72	Yuanqu, Shanxi	Yellow
ROM 11052	2793182	29495	12403	0.5795	89.01	66.88	17.53	98.93	Yuanqu, Shanxi	Yellow
ROM 11053	2113533	1799	1587	0.1178	72.47	6.97	3.88	96.99	Yuanqu, Shanxi	Yellow
ROM 11054	4250208	539	525	0.026	71.08	2.26	1.64	85.1	unknown locality in Pearl drainage	Pearl
ROM 11055	1852325	349	337	0.0344	66.2	1.35	1.27	69.43	unknown locality in Pearl drainage	Pearl
ROM 11056	3667873	467	449	0.0385	72.96	1.98	1.68	79.99	Hongya, Sichuan	Yangtze
ZMB 24105	2520956	1073	1021	0.0485	50.72	3.14	2.17	93	Guangdong or Guangxi	Pearl
ZMB 24106	109125	134	110	0.1791	51.77	0.35	0.73	24.61	Guangdong or Guangxi	Pearl
Institutional abbreviations: AMNH, American Museum of Natural History; BMNH, Natural History Museum, London; MCZ, Museum of Comparative Zoology, Harvard University; MNHNP, Museum National d'Histoire Naturelle, Paris; NMNH, Smithsonian National Museum of Natural History; NHMV, Museum of Natural History, Vienna; ROM, Royal Ontario Museum, Toronto; ZMB, Museum für Naturkunde, Berlin.
Notes: * Specimen listed in NHM catalogue as from "Fu R., Kwangsi Prov., China"; "Kwangsi" is the old Wade-Giles transliteration for Guangxi Province, but the Fu River is in Jiangxi Province (Wade-Giles spelling = "Kiangsi"), so the province listed in the NHM catalogue is likely to be an error
