# Supplementary material for: Historical museum collections clarify the evolutionary history of cryptic species radiation in the world's largest amphibians
Source: Ecol Evol. 2019 Sep 16;9(18):10070–84. doi: 10.1002/ece3.5257 (PMC6787787; doi:10.1002/ece3.5257)
Supplement: Supplementary file 13 [file ECE3-9-10070-s013.xlsx]

## Sheet: Sheet1
Genus	Species	Collection ID	Accession	Citation	Analyses. B - Beast; G - GMYC, Phylogenetic Tree 1, Phylogenetic Tree 2, Y - Comparison with Yan et al. (2018)
Liua	shihi	-	DQ333810	Zhang et al. (2006)	B, G
Liua	shihi	-	NC008078	Zhang et al. (2006)	B, G
Liua	tsinpaensis	-	KP233806	Guan & Xu (Submitted 2014)	B, G
Liua	tsinpaensis	-	NC008081	Zhang et al. (2006)	B, G
Pseudohynobius	flavomaculatus	-	NC020635	Peng et al. (2010)	B, G
Pseudohynobius	flavomaculatus	-	FJ532059	Peng et al. (2010)	B, G
Pseudohynobius	jinfo	-	NC026698	Huang et al. (2014)	B, G
Pseudohynobius	jinfo	-	KP281272	Huang et al. (2014)	B, G
Pseudohynobius	shuichengensis	-	NC021001	Peng et al. (2010)	B, G
Pseudohynobius	shuichengensis	-	FJ532060	Peng et al. (2010)	B, G
Pseudohynobius	puxiongensis	-	FJ532058	Peng et al. (2010)	B, G
Pseudohynobius	puxiongensis	-	NC020634	Peng et al. (2010)	B, G
Bachtrachuperus	pinchonii	-	KP122337	Guan & Xu (Submitted 2014)	B, G
Bachtrachuperus	tibetanus	-	DQ333817	Zhang et al. (2006)	B, G
Bachtrachuperus	tibetanus	-	NC008085	Zhang et al. (2006)	B, G
Bachtrachuperus	pinchonii	-	DQ333815	Zhang et al. (2006)	B, G
Bachtrachuperus	londongensis	-	NC008077	Zhang et al. (2006)	B, G
Bachtrachuperus	londongensis	-	DQ333809	Zhang et al. (2006)	B, G
Bachtrachuperus	yenuanensis	-	NC012430	Zhang et al. (2006)	B, G
Bachtrachuperus	yenuanensis	-	DQ333818	Zhang et al. (2006)	B, G
Salamandrella	keyserlingii	-	JX508759	Malyarchuk et al. (2013)	B, G
Salamandrella	keyserlingii	-	JX508764	Malyarchuk et al. (2013)	B, G
Salamandrella	tridactyla	-	JX508765	Malyarchuk et al. (2013)	B, G
Salamandrella	tridactyla	-	NC021106	Malyarchuk et al. (2013)	B, G
Hynobius	lichenatus	-	JQ929921	Zheng et al. (submitted)	B, G
Hynobius	tokyoensis	-	HM036357	Zheng et al. (2011)	B, G
Hynobius	nigrescens	-	JQ929922	Zheng et al. (submitted 2012)	B, G
Hynobius	nigrescens	-	NC026033	Zheng et al. (submitted 2012)	B, G
Hynobius	leechii	-	DQ333811	Zhang et al. (2006)	B, G
Hynobius	leechii	-	NC008079	Zhang et al. (2006)	B, G
Hynobius	yangi	-	FJ594965	Oh et al. (submitted 2008)	B, G
Hynobius	yangi	-	JN415127	Lee et al. (submitted 2011)	B, G
Hynobius	quelpaertensis	-	EF201847	Jung et al. (submitted 2006)	B, G
Hynobius	quelpaertensis	-	HM036352	Zheng et al. (2011)	B, G
Hynobius	tsuensis	-	JQ929923	Zheng et al. (Submitted 2012)	B, G
Hynobius	nebulosus	-	HM036356	Zheng et al. (2011)	B, G
Hynobius	nebulosus	-	NC020650	Zheng et al. (2011)	B, G
Hynobius	maoershanensis	-	KF974475	Huang et al. (2014)	B, G
Hynobius	maoershanensis	-	NC023789	Huang et al. (2014)	B, G
Hynobius	guabangshanensis	-	GU384690	Deng et al. (Submitted 2010)	B, G
Hynobius	guabangshanensis	-	NC013762	Deng et al. (Submitted 2010)	B, G
Hynobius	chinensis	-	DQ333819	Zhang et al. (2006)	B, G
Hynobius	yiwuensis	-	NC020649	Zheng et al. (2011)	B, G
Hynobius	yiwuensis	-	HM036354	Zheng et al. (2011)	B, G
Hynobius	chinensis	-	JQ710885	Xu et al. (Submitted 2010)	B, G
Hynobius	amjiensis	-	NC008076	Zhang et al. (2006)	B, G
Hynobius	amjiensis	-	DQ333808	Zhang et al. (2006)	B, G
Hynobius	hidamontanus	-	JQ929919	Zheng et al. (Submitted 2012)	B, G
Hynobius	arisanensis	-	NC009335	Chang et al. (Submitted 2007)	B, G
Hynobius	arisanensis	-	EF462213	Chang et al. (Submitted 2007)	B, G
Hynobius	formosanus	-	DQ333816	Zhang et al. (2006)	B, G
Hynobius	formosanus	-	NC008084	Zhang et al. (2006)	B, G
Hynobius	kimurae	-	NC026032	Zheng et al. (Submitted 2012)	B, G
Hynobius	kimurae	-	JQ929920	Zheng et al. (Submitted 2012)	B, G
Hynobius	retardatus	-	HM036351	Zheng et al. (2011)	B, G
Pachyhynobius	shangchengensis	-	DQ333812	Zhang et al. (2006)	B, G
Ranodon	sibiricus	-	AJ419960	Zhang et al. (2003)	B, G
Ranodon	sibiricus	-	NC004021	Zhang et al. (2003)	B, G
Pachydactylus	musteri	-	DQ333821	Zhang et al. (2006)	B, G
Pachydactylus	musteri	-	NC008090	Zhang et al. (2006)	B, G
Pachydactylus	gorganensis	-	DQ333822	Zhang et al. (2006)	B, G
Pachydactylus	gorganensis	-	NC008091	Zhang et al. (2006)	B, G
Onychodactylus	zhangyapingo	-	NC026853	Ni et al. (Submitted 2015)	B, G
Onychodactylus	zhangyapingo	-	KJ627181	Ni et al. (Submitted 2014)	B, G
Onychodactylus	zhaoermii	-	NC026854	Ni et al. (Submitted 2014)	B, G
Onychodactylus	zhaoermii	-	KJ627182	Ni et al. (Submitted 2014)	B, G
Onychodactylus	fischeri	-	DQ333820	Zhang et al. (2006)	B, G
Onychodactylus	fischeri	-	NC008089	Zhang et al. (2006)	B, G
Andrias	davidianus	MCZ A-2853	TBC	This Study	B, G, P1, P2, Y
Andrias	davidianus	NMNH 52409	TBC	This Study	B, G, P1, P2, Y
Andrias	davidianus	BMNH 1909.7.22.1	TBC	This Study	B, G, P1, P2, Y
Andrias	davidianus	BMNH 1945.11.7.1	TBC	This Study	B, G, P1, P2, Y
Andrias	davidianus	ZMB 24105	TBC	This Study	B, G, P1, P2, Y
Andrias	davidianus	ROM 11036	TBC	This Study	B, G, P1, P2, Y
Andrias	davidianus	ROM 11037	TBC	This Study	B, G, P1, P2, Y
Andrias	davidianus	ROM 11038	TBC	This Study	B, G, P1, P2, Y
Andrias	davidianus	ROM 11039	TBC	This Study	B, G, P1, P2, Y
Andrias	davidianus	ROM 11041	TBC	This Study	P2
Andrias	davidianus	ROM 11045	TBC	This Study	P2
Andrias	davidianus	ROM 11047	TBC	This Study	P2
Andrias	davidianus	ROM 11048	TBC	This Study	P2
Andrias	davidianus	ROM 11052	TBC	This Study	P2
Andrias	davidianus	ROM 11053	TBC	This Study	P2
Andrias	davidianus	ROM 11054	TBC	This Study	P2
Andrias	davidianus	ROM 11055	TBC	This Study	P2
Andrias	davidianus	-	NC004926	Zhang et al. (2003)	Y
Andrias	davidianus	-	AB445782	Matsui et al. (2008)	Y
Andrias	davidianus	-	AB445783	Matsui et al. (2008)	Y
Andrias	davidianus	-	AB445784	Matsui et al. (2008)	Y
Andrias	davidianus	-	MH051410	Yan et al. (2018)	Y
Andrias	davidianus	-	MH051411	Yan et al. (2018)	Y
Andrias	davidianus	-	MH051412	Yan et al. (2018)	Y
Andrias	davidianus	-	MH051413	Yan et al. (2018)	Y
Andrias	davidianus	-	MH051414	Yan et al. (2018)	Y
Andrias	davidianus	-	MH051415	Yan et al. (2018)	Y
Andrias	davidianus	-	MH051416	Yan et al. (2018)	Y
Andrias	davidianus	-	MH051417	Yan et al. (2018)	Y
Andrias	davidianus	-	MH051418	Yan et al. (2018)	Y
Andrias	davidianus	-	MH051419	Yan et al. (2018)	Y
Andrias	davidianus	-	MH051420	Yan et al. (2018)	Y
Andrias	davidianus	-	MH051421	Yan et al. (2018)	Y
Andrias	davidianus	-	MH051424	Yan et al. (2018)	Y
Andrias	davidianus	-	MH051425	Yan et al. (2018)	Y
Andrias	davidianus	-	MH051426	Yan et al. (2018)	Y
Andrias	davidianus	-	MH051427	Yan et al. (2018)	Y
Andrias	davidianus	-	MH051428	Yan et al. (2018)	Y
Andrias	davidianus	-	MH051429	Yan et al. (2018)	Y
Andrias	davidianus	-	MH051430	Yan et al. (2018)	Y
Andrias	davidianus	-	MH051431	Yan et al. (2018)	Y
Andrias	davidianus	-	MH051432	Yan et al. (2018)	Y
Andrias	davidianus	-	MH051433	Yan et al. (2018)	Y
Andrias	davidianus	-	MH051434	Yan et al. (2018)	Y
Andrias	davidianus	-	MH051435	Yan et al. (2018)	Y
Andrias	davidianus	-	MH051436	Yan et al. (2018)	Y
Andrias	davidianus	-	MH051437	Yan et al. (2018)	Y
Andrias	davidianus	-	MH051438	Yan et al. (2018)	Y
Andrias	davidianus	-	MH051439	Yan et al. (2018)	Y
Andrias	davidianus	-	MH051440	Yan et al. (2018)	Y
Andrias	davidianus	-	MH051441	Yan et al. (2018)	Y
Andrias	davidianus	-	MH051442	Yan et al. (2018)	Y
Andrias	davidianus	-	MH051443	Yan et al. (2018)	Y
Andrias	davidianus	-	MH051444	Yan et al. (2018)	Y
Andrias	davidianus	-	MH051445	Yan et al. (2018)	Y
Andrias	davidianus	-	MH051446	Yan et al. (2018)	Y
Andrias	davidianus	-	MH051447	Yan et al. (2018)	Y
Andrias	davidianus	-	MH051448	Yan et al. (2018)	Y
Andrias	davidianus	-	MH051449	Yan et al. (2018)	Y
Andrias	davidianus	-	MH051450	Yan et al. (2018)	Y
Andrias	davidianus	-	MH051451	Yan et al. (2018)	Y
Andrias	davidianus	-	MH051452	Yan et al. (2018)	Y
Andrias	davidianus	-	MH051453	Yan et al. (2018)	Y
Andrias	davidianus	-	MH051454	Yan et al. (2018)	Y
Andrias	davidianus	-	MH051455	Yan et al. (2018)	Y
Andrias	davidianus	-	MH051456	Yan et al. (2018)	Y
Andrias	davidianus	-	MH051457	Yan et al. (2018)	Y
Andrias	davidianus	-	MH051458	Yan et al. (2018)	Y
Andrias	davidianus	-	MH051459	Yan et al. (2018)	Y
Andrias	davidianus	-	MH051460	Yan et al. (2018)	Y
Andrias	davidianus	-	MH051461	Yan et al. (2018)	Y
Andrias	davidianus	-	MH051462	Yan et al. (2018)	Y
Andrias	davidianus	-	MH051463	Yan et al. (2018)	Y
Andrias	davidianus	-	MH051464	Yan et al. (2018)	Y
Andrias	davidianus	-	MH051465	Yan et al. (2018)	Y
Andrias	davidianus	-	MH051466	Yan et al. (2018)	Y
Andrias	davidianus	-	MH051467	Yan et al. (2018)	Y
Andrias	davidianus	-	MH051472	Yan et al. (2018)	Y
Andrias	davidianus	-	MH051473	Yan et al. (2018)	Y
Andrias	davidianus	-	MH051474	Yan et al. (2018)	Y
Andrias	davidianus	-	MH051475	Yan et al. (2018)	Y
Andrias	davidianus	-	MH051476	Yan et al. (2018)	Y
Andrias	davidianus	-	MH051478	Yan et al. (2018)	Y
Andrias	davidianus	-	MH051479	Yan et al. (2018)	Y
Andrias	davidianus	-	MH051480	Yan et al. (2018)	Y
Andrias	davidianus	-	MH051481	Yan et al. (2018)	Y
Andrias	japonicus	-	AB445780	Matsui et al. (2008)	Y
Andrias	japonicus	-	AB445781	Matsui et al. (2008)	Y
Andrias	japonicus	-	AB208679	Okamoto et al. (Submitted 2005)	B, G, P1, P2
Andrias	japonicus	-	NC007446	Okamoto et al. (Submitted 2005)	B, G
Cryptobranchus	alleganiensis	-	GQ368662	Zhang et al. (2009)	B, G
